# Supplementary material for: Disrupting the Homeostasis of High Mobility Group Protein Promotes the Systemic Movement of Bamboo mosaic virus
Source: Front Plant Sci. 2020 Dec 16;11:597665. doi: 10.3389/fpls.2020.597665 (PMC7793662; doi:10.3389/fpls.2020.597665)
Supplement: Supplementary Table 1 — Primers used in the study. [file Table_1.xlsx]

## Sheet: Table S1
Table S1. Primers used in the study
Primer Name	Direction	Experiment	Sequence
BaMV-CP	F	RTqPCR	tgcgttcgatgcctttgatg
	R		aaccctttctggtcattggc
Actin	F	RTqPCR	tacgagctgcctgatggacaa
	R		gcttccattccgatcattgatg
HMG_003	F	RTqPCR	gcagaagaagaccatgggct
	R		tgcttgatctcgcccttcag
HMG_005 1st pair	F	RTqPCR	tgacatgatggaggcggagt
	R		gccgtcgagcaatgaaatgc
HMG_005 2nd pair	F	RTqPCR	aagcgaagaggaggaggatg
	R		tccatcatgtcagtgtccgtac
RAb-Gap1	F	RTqPCR	gaaagtgt cgactctggg
	R		tacagattctcccttgctaa
SKTK	F	RTqPCR	ggactgggtgaaaccgatgc
	R		cttcgggtcaccttcaaggc
CK2α	F	RTqPCR	ggactgggtgaaaccgatgc
	R		cttcgggtcaccttcaaggc
TRXh2	F	RTqPCR	agagatggacggcaagtgga
	R		ggaccttgtagactcggcga
HMG-mCherry	F	RTqPCR	cccacaacgaggactacacc
	R		cgtctccgtagccttcttcc
BaMV-RDR	F	RTqPCR	atcaggcggggaatacgaac
	R		ggcacatggaagcagttgtg
TRV-RDR	F	RTqPCR	catggttcatgggtttgcgg
	R		catccacctcttgcagagca

## Sheet: Table S2
Table S2. Probable targets of silencing if the first 300 bp of HMG1/2a is targeted for silencing
Gene	Matches	Functional Description
Niben101Scf02041g04034.1	405	sp|P93047|HMGB3_ARATH *-*- High mobility group B protein 3
Niben101Scf09442g05005.1	101	AT1G20696.2 *-*- high mobility group B3 LENGTH=147
Niben101Scf03673g02009.1	1	sp|P93047|HMGB3_ARATH *-*- High mobility group B protein 3
Niben101Scf00671g00011.1	1	sp|P93047|HMGB3_ARATH *-*- High mobility group B protein 3
